# Supplementary material for: Evaluation of the environmental factors influencing the quality of Astragalus membranaceus var. mongholicus based on HPLC and the Maxent model
Source: BMC Plant Biol. 2024 Jul 23;24:697. doi: 10.1186/s12870-024-05355-3 (PMC11264576; doi:10.1186/s12870-024-05355-3)
Supplement: Supplementary file 1 — Supplementary Material 1: Fig. S1 Spatial changes of A. membranaceus var. mongholicus in China under emission scenarios of the 2050s and 2090s. White, Gray, Red and Blue areas represent not suitable, unchanged suitable, expansion suitable, and contraction suitable areas, respectively. (a-d), the 2050s; (e–h), the 2090s; (a, e), future climate scenario SSP126; (b, f), future climate scenario SSP245; (c, g), future climate scenario SSP370; (d, h), future climate scenario SSP585. (Note: general circulation model BCC-CSM1.1). Fig. S2 Spatial changes of A. membranaceus var. mongholicus in China under emission scenarios of the 2050s and 2090s. White, Gray, Red and Blue areas represent not suitable, unchanged suitable, expansion suitable, and contraction suitable areas, respectively. (a-d), the 2050s; (e–h), the 2090s; (a, e), future climate scenario SSP126; (b, f), future climate scenario SSP245; (c, g), future climate scenario SSP370; (d, h), future climate scenario SSP585. (Note: general circulation model MIROC5). Fig. S3 Spatial changes of quality zonation in China under emission scenarios of the 2050s and 2090s. White, Gray, Red and Blue areas represent not suitable, unchanged suitable, expansion suitable, and contraction suitable areas, respectively. (a-d), the 2050s; (e–h), the 2090s; (a, e), future climate scenario SSP126; (b, f), future climate scenario SSP245; (c, g), future climate scenario SSP370; (d, h), future climate scenario SSP585. (Note: general circulation model BCC-CSM2-MR). Fig. S4 Spatial changes of quality zonation in China under emission scenarios of the 2050s and 2090s. White, Gray, Red and Blue areas represent not suitable, unchanged suitable, expansion suitable, and contraction suitable areas, respectively. (a-d), the 2050s; (e–h), the 2090s; (a, e), future climate scenario SSP126; (b, f), future climate scenario SSP245; (c, g), future climate scenario SSP370; (d, h), future climate scenario SSP585. (Note: general circulation model BCC-CSM1.1). F [file 12870_2024_5355_MOESM1_ESM.zip › Table S4.xlsx]

## Sheet: Sheet1
Table S4 Constructing the AUC value information of the null model
times	Auc
1	0.912
2	0.907
3	0.897
4	0.923
5	0.941
6	0.96
7	0.928
8	0.889
9	0.887
10	0.889
11	0.875
12	0.84
13	0.85
14	0.865
15	0.869
16	0.912
17	0.927
18	0.92
19	0.932
20	0.941
21	0.874
22	0.907
23	0.879
24	0.86
25	0.876
26	0.845
27	0.811
28	0.824
29	0.845
30	0.877
31	0.869
32	0.913
33	0.865
34	0.926
35	0.931
36	0.931
37	0.928
38	0.865
39	0.84
40	0.913
41	0.831
42	0.921
43	0.962
44	0.842
45	0.865
46	0.855
47	0.913
48	0.922
49	0.864
50	0.832
51	0.831
52	0.852
53	0.852
54	0.842
55	0.853
56	0.851
57	0.823
58	0.866
59	0.834
60	0.85
61	0.923
62	0.931
63	0.903
64	0.853
65	0.865
66	0.874
67	0.932
68	0.918
69	0.913
70	0.876
71	0.865
72	0.932
73	0.902
74	0.892
75	0.872
76	0.837
77	0.874
78	0.931
79	0.854
80	0.863
81	0.931
82	0.849
83	0.862
84	0.909
85	0.931
86	0.897
87	0.864
88	0.913
89	0.893
90	0.879
91	0.929
92	0.941
93	0.897
94	0.879
95	0.856
96	0.912
97	0.901
98	0.934
99	0.935
100	0.923
